# Supplementary material for: The OrBiD (Oral Health, Bite Force and Dementia) Pilot Study: A Study Protocol for New Approaches to Masticatory Muscle Training and Efficient Recruitment for Longitudinal Studies in People with Dementia
Source: Int J Environ Res Public Health. 2022 Mar 20;19(6):3700. doi: 10.3390/ijerph19063700 (PMC8992135; doi:10.3390/ijerph19063700)
Supplement: Supplementary file 1 [file ijerph-19-03700-s001.zip]

Archive with 3 entries (3 files):
- Supplementary Material File S1 - Explanation of terms.pdf
- Supplementary Material File S2 - instruments_evaluation methods.pdf
- Supplementary Material File S3.pdf
